# Supplementary material for: Leaf Bacteriome in Sugar Beet Shows Differential Response against Beet curly top virus during Resistant and Susceptible Interactions
Source: Int J Mol Sci. 2022 Jul 22;23(15):8073. doi: 10.3390/ijms23158073 (PMC9331236; doi:10.3390/ijms23158073)
Supplement: Supplementary file 1 [file ijms-23-08073-s001.zip]

Archive with 2 entries (2 files):
- Figures S1-S3.pdf
- Table S1-S3.pdf
